# Supplementary material for: Initial Body Weight as an Important Factor for Improving the Reliability and Translational Relevance of the Preclinical Monocrotaline-Induced Rat Pulmonary Hypertension Model
Source: Int J Mol Sci. 2025 Sep 12;26(18):8916. doi: 10.3390/ijms26188916 (PMC12469526; doi:10.3390/ijms26188916)
Supplement: Supplementary file 1 [file ijms-26-08916-s001.zip]

Archive with 2 entries (2 files):
- Figure S1.pdf
- Tables S1-S5.pdf
